# Supplementary material for: Microvascular errors of technique: a systematic review
Source: Acta Neurochir (Wien). 2026 Mar 8;168(1):65. doi: 10.1007/s00701-026-06810-w (PMC12971797; doi:10.1007/s00701-026-06810-w)
Supplement: Supplementary file 3 — Supplementary Material 3 (XLSX 532 KB) [file 701_2026_6810_MOESM3_ESM.xlsx]

## Sheet: Interpretation + Graphics
Description		Figure 2: ECC (Error Cataloguing Credibility) results							Figure 3: EOAC (Error–Outcome Association Credibility) results
Quality assessment (Risk of bias) (Methodology)
Because no single validated risk of bias (RoB) tool addresses cross-design error identification (i.e., definition, recognition, or coding) across simulation, animal, and clinical settings, we prespecified a brief, non-validated, domain-specific credibility appraisal. An Error Cataloguing Credibility (ECC) framework was applied to all studies, consisting of 3 items: 1) a clear definition or illust…
Quality Assessment and SWiM synthesis. (Results)
Across the 34 studies, we evaluated descriptive error reporting with ECC and error–outcome quantifications with EOAC. ECC was High in 32/34 (94.1%) and Moderate in 2/34 (5.9%) (no Low studies). All sources provided clear definitions/illustrations (34/34) and adequate technical context (34/34). Structured coding (validated tool or anchored checklist) was present in 32/34, with two moderate ratings…

## Sheet: Results
		ECC				EOAC
No.	Paper	Clear Definition	Objective or Structured coding	Context Reported	ECC Tier classification	A1 - Objective Outcome present	A2 - Assessor Binding	A3-Reliability	A4- Comparator/Control	A5-Confounding/Time handling	A6 - Information size	EOAC Tier classification	Error
1	Burton & Pafitanis, 2023	Yes	Yes	Yes	High							N/A	descriptive, not tested
2	Ghanem et al., 2016	Yes	Yes	Yes	High							N/A	tool validation, not direct error → outcome
3	Chan et al., 2010	Yes	Yes	Yes	High							N/A	skill assessment, no error→patency
4	Selber et al., 2012	Yes	Yes	Yes	High							N/A	progression, no defined error introduced
5	Basaran et al., 2015	Yes	Yes	Yes	High	Yes	No	No	Yes	Yes	Yes	Moderate	error states under fatigue vs rested → patency/outcomes
6	Paladino et al., 2024	Yes	Yes	Yes	High	Yes	No	No	Yes	Yes	Yes	Moderate	tests specific induced technical errors vs patency
7	Stone et al., 2016	Yes	Yes	Yes	High							N/A	observational, descriptive error frequencies, not outcomes
8	Pafitanis et al., 2017	Yes	Yes	Yes	High	Yes	No	No	N/A	Yes	Yes	Strong	end-to-side errors vs lumen patency
9	Izquierdo et al., 1998	Yes	Yes	Yes	High	Yes	No	N/A	Yes	Yes	Yes	Strong	introduced twist → patency/angiography
10	Dindelegan et al., 2020	Yes	Yes	Yes	High	Yes	Yes	Yes	Yes	Yes	Yes	Strong	compares modified vs standard technique outcomes
11	Stogowski et al., 2020	Yes	Yes	Yes	High							N/A	tool validation, not direct error → outcome
12	Topalan et al., 2003	Yes	Yes	Yes	High	Yes	No	No	Yes	Yes	Yes	Moderate	torsion imposed → patency results
13	Nasir et al., 2008	Yes	Yes	Yes	High	Yes	Yes	Yes	Yes	Yes	Yes	Strong	error induced → patency
14	Mattox, 1980	Yes	No	Yes	Moderate							N/A	descriptive surface findings, no error vs outcome test
15	Kim et al., 2020	Yes	Yes	Yes	High							N/A	tool validation, not error→patency
16	Schaverien et al., 2017	Yes	Yes	Yes	High							N/A	associative study, no induced error→patency
17	Pafitanis et al., 2020	Yes	Yes	Yes	High	Yes	No	No	Yes	Yes	Yes	Moderate	compares modified technique vs control outcomes
18	Carr et al., 2020	Yes	Yes	Yes	High	Yes	Yes	Yes	Yes	Yes	Yes	Strong	external stressors and cognitive distractions (which act as error-inducing conditions) and measures their effect on objective microsurgical outcomes
19	Lombardo et al., 2015	Yes	No	Yes	Moderate							N/A	tracks skill progression only
20	Kim et al., 2016	Yes	Yes	Yes	High	Yes	Yes	Yes	Yes	Yes	Yes	Strong	compares different microsurgical techniques (i.e., specific error-prone or alternative methods) and evaluates the effect on end-product outcomes (e.g., patency, flow, or validated scoring measures)
21	Chacon et al., 2020	Yes	Yes	Yes	High							N/A	education/training, not error→patency
22	Chadha et al., 2016	Yes	Yes	Yes	High							N/A	it does not introduce a specific microsurgical error or link a named error to an objective outcome like patency or flow. It only measures general skill performance.
23	Nimmons et al., 2012	Yes	Yes	Yes	High							N/A	tool validation, no direct error→patency
24	Lefevre et al., 2022	Yes	Yes	Yes	High							N/A	progression factors, not specific error→patency
25	Cuteanu et al., 2023	Yes	Yes	Yes	High							N/A	curriculum eval, not error→patency
26	Mattar TGM et al., 2021	Yes	Yes	Yes	High							N/A	curriculum eval
27	Dave et al., 2022	Yes	Yes	Yes	High							N/A	training effectiveness, no error→patency
28	Satterwhite et al., 2014	Yes	Yes	Yes	High							N/A	It does not measure or calculate an actual error → outcome link
29	Decherd & Calhoun, 2003	Yes	Yes	Yes	High	Yes	No	No	Yes	Yes	Yes	Moderate	graded tension → patency
30	Levi et al., 2020	Yes	Yes	Yes	High	Yes	No	No	Yes	Yes	Yes	Moderate	torsion groups → patency/flow
31	Harb et al., 2018	Yes	Yes	Yes	High	Yes	No	No	Yes	Yes	Yes	Moderate	torsion angles → patency/flow
32	Nasir et al., 2005	Yes	Yes	Yes	High	Yes	No	No	Yes	Yes	Yes	Moderate	purposeful error → patency/histology
33	Pignatti et al., 2004	Yes	Yes	Yes	High	Yes	No	No	Yes	Yes	Yes	Moderate	bite size error → patency/flow/histology
34	Zheng et al., 2020	Yes	Yes	Yes	High	Yes	No	No	Yes	Yes	Yes	Moderate	error location → patency
	Mean ROB ECC Score				High	Mean ROB EOAC Score						Moderate
