# Supplementary material for: Microvascular errors of technique: a systematic review
Source: Acta Neurochir (Wien). 2026 Mar 8;168(1):65. doi: 10.1007/s00701-026-06810-w (PMC12971797; doi:10.1007/s00701-026-06810-w)
Supplement: Supplementary file 4 — Supplementary Material 4 (XLSX 25.6 KB) [file 701_2026_6810_MOESM4_ESM.xlsx]

## Sheet: Data
No.	Author/Year	Training model(s) (rat/chicken/synthetic/human/etc.)	Vessel type & diameter (mm)	Thread/needle type	Learner level	Technique (E-to-E, E-to-S, etc.)	Main outcome (ALI/MARS10/patency & time)	Patency/flow test method & time (milking/angiography/dye/flowmeter; exact time)	Other outcomes (error frequency/severity)	Association tested & effect metric (Item 19) e.g., '270 deg twist -> patency @2h; RR/OR or r; or direction only'	Other items (rater blinding, IRR, follow-up)
1	Burton & Pafitanis, 2023	Descriptive/educational report (no experimental model)	Not specified (errors listed generically for microvascular anastomosis)	Not specified (applies to standard microsurgical sutures)	Not specified (intended for trainees in simulation and clinical training)	End-to-end anastomosis focus (generalizable to others)	“13 errors” framework for feedback (educational outcome, not patency/time)	Not applicable (no patency/flow test performed)	Error list of 13: back-wall stitch, side-wall stitch, oblique suture, adventitia-only, suture in lumen, partial-thickness bite, irregular bites, tissue infoldment, needle tear, tight suture tear, anastomosis line disruption, suture gap, over-suturing	Proposes error-based learning → constructive feedback tool; suggested to complement ALI and ISSLA scoring	N/A (correspondence; no blinding, IRR, or formal validation)
2	Ghanem et al., 2016	Cryopreserved rat aorta (non-living model)	Rat aorta, diameter not specified	9-0 nylon suture	Medical students (n=11), basic surgical trainees (n=9), higher surgical trainees (n=9); expert controls (n=2 microsurgeons)	End-to-end anastomosis	Anastomosis Lapse Index (ALI) error score (10-item error list)	No patency/flow test; vessels opened longitudinally and photographed at ×25 magnification	Errors catalogued: disruption of line, back-/side-wall catch, oblique stitch, wide bite (tissue infoldment), partial-thickness stitch, unequal interstitch distance, vessel tear, tight suture (strangulation), thread in lumen, large edge overlap	Error frequency decreased from day 3 → day 5 (MS 7.4→3.8; BST 7.1→3.9; HST 5.4→3.5; all p<0.0001); experts consistently fewer errors (2.0–2.5)	Blinded raters; construct validity shown (experience correlated with fewer errors); predictive validity shown (training → fewer errors)
3	Chan et al., 2010	Human clinical cases (15 microvascular anastomoses); chicken thigh vessels (novices, workshop)	Veins (clinical, diameters not specified); chicken thigh vessels (nonliving, diameter not specified)	Not specified (standard microsurgical sutures used)	Microsurgery trainees (n=5) + consultant microsurgeon (control); novices (chicken thigh workshop)	End-to-end venous anastomosis	Structured Assessment of Microsurgery Skills (SAMS): modified GRS, errors list, summative rating	Clinical patency confirmed intraoperatively (all cases patent; no complications reported)	Common trainee errors: inappropriate magnification, wrong tissue grasp, vessel desiccation, flooding, inappropriate patency test	Consultant consistently scored highest; trainees improved SAMS scores over 6 months; construct validity demonstrated	Blinded video raters (3 consultants); inter-rater reliability strong (α=0.78); ethical clinical validation
4	Selber et al., 2012	Human clinical cases (118 microsurgical procedures) + Rat femoral artery model (laboratory validation)	Human free flap vessels (clinical, diameters not specified); rat femoral artery (lab)	10-0 nylon (lab model); clinical suture type not specified	Microsurgical fellows (n=7, post-plastic surgery residency)	End-to-end anastomosis	Structured Assessment of Microsurgery Skills (SAMS) scores; operative errors; time	Clinical patency assessed intraoperatively (not detailed); lab model patency assessed visually and by SAMS score	Errors decreased (81 → 36, p<0.05); common: unequal stitch bites; SAMS scores improved significantly in dexterity, visuospatial ability, operative flow, judgment	Fellowship year → significant improvement first 6 months, plateau thereafter; lab validation confirmed improvement	Blinded 5 raters for lab videos; interrater reliability acceptable (α=0.67); standardized 25-error checklist
5	Basaran et al., 2015	Rat (Wistar Hannover, 280–320 g)	Femoral artery (diameter not specified)	10-0 nylon, 8 sutures per anastomosis	Single experienced microsurgeon (10 years)	End-to-end anastomosis	Patency; Error Score (ES); Global Rating Scale (GRS); Autopsy Score (AS); time	Patency tested by milking test on day 1; follow-up autopsy next day	Patency: 93% (morning), 81% (night), 81% (post-sleep deprivation); errors ↑ with fatigue; ES, AS, GRS all significantly worse at night (p<0.01–0.001)	Fatigue/sleep deprivation → more errors, worse GRS/AS; patency trended lower but NS	Blinded evaluators; standardized error checklist (22 parameters); videos recorded; ethics approval
6	Paladino et al., 2024	Rat (Sprague–Dawley)	Femoral artery (~0.8–1 mm) and femoral vein (~0.9–1.1 mm)	10-0 nylon (Surgical Specialties Corp.), 8 interrupted sutures	47 microsurgeons (various levels; course participants from Columbia & Thessaloniki)	End-to-end anastomosis (arterial and venous)	Patency at 30 min; Anastomosis Lapse Index (ALI) errors	Patency assessed by milking or lift-up test immediately and at 30 min	Error list (ALI): disruption of suture line, back-wall stitch, oblique stitch, wide bite, partial thickness, unequal distance, vessel tear, tight suture, threads in lumen, edge overlap	Back-wall stitch significantly reduced arterial patency (OR 59, p<0.001); in veins, back-wall (OR 1000), wide bite (OR 6), and partial thickness bite (OR 3.6) predicted failure; other errors not significant	Blinded dual evaluators; 94 arterial + 94 venous anastomoses; animal ethics approval; comparison Day 1 vs Day 5 training
7	Stone et al., 2016	Rat (live)	Femoral artery (diameter not specified)	10-0 nylon (Sharpoint) with standard microsurgical instruments	Junior residents (n=5) under supervision	End-to-end anastomosis	Errors cataloged; error incidence (%)	Patency not assessed (focus on error observation); vessels inspected externally/internally during and after suturing	Error incidence: insufficient approximation 26.1%, backwall 21.7%, incomplete bites 19.6%, tissue tear 19.6%, irregular widths 13.0%	Error classification & frequency; resident error rate decreased (41% → 27%) over 4 days	Supervised real-time feedback; illustrative error figures created; ethics approval by Canadian Council on Animal Care
8	Pafitanis et al., 2017	Non-living model (training course, not specified; applied to chicken/nonliving vessels)	End-to-side microvascular anastomosis (vessel type/diameter not specified)	Not specified (standard microsurgical sutures assumed)	Novice surgeons during 5-day nonliving microsurgery training course	End-to-side anastomosis	Intimal Surface Suture Line Assessment (ISSLA) error list (end-product tool)	No physiological flow; intimal surface assessed by longitudinal cut to expose suture line	Error types: back-wall stitch, side-wall stitch, uneven lumen (high impact); moustache suture, cheese-wire tear, quilting bite (medium); edge-crossed sutures, strangulation, non-radial suture, partial-thickness bite (low)	ISSLA proposed as constructive error feedback tool; high-impact errors eliminated after ~40 h training and ≥20 anastomoses	N/A (descriptive innovation; no blinding/IRR data reported)
9	Izquierdo et al., 1998	Rat (Sprague–Dawley, 200–300 g)	Femoral artery, ~0.8 mm mean diameter	10-0 nylon, interrupted sutures	Single surgeon (not a learner study)	End-to-end anastomosis with induced twist (0°, 90°, 180°, 270°)	Patency at 2 h; angiographic luminal dimensions	Patency tested by transabdominal aortic arteriography with runoff at 2 h	Patency: 0° 86%, 90° 82%, 180° 71%, 270° 33% (p<0.05); cross-sectional area decreased with twist; relative resistance ↑ to 56× at 270°	Twist >180° significantly reduced patency and luminal diameter	Blinded angiographic measurement; follow-up 2 h only
10	Dindelegan et al., 2020	Chicken leg vessels (non-living) + Rat femoral artery and vein (live)	Chicken leg femoral vessels; rat femoral artery and vein (diameters not specified)	10-0 nylon (needle type not specified)	10 microsurgeons (2 highly experienced, 3 moderately experienced, 5 less experienced)	End-to-side anastomosis (classic vs. Double Stitch Everting technique)	Patency; number of mistakes (ISSL); symmetry score; time	Patency assessed after completion (cut and intimal surface suture line inspection); blinded evaluation	Mean mistakes reduced (classic 7.7 → DSE 5.5, p<0.001); time reduced (28.8 min → 24.6 min, p<0.001); symmetry improved in moderately and less experienced; patency improved with DSE	DSE technique independently associated with fewer mistakes and faster completion (p<0.001); effect greater in moderately/experienced surgeons	Blinded assessors; N-of-1 randomized trial; animal ethics approval
11	Stogowski et al., 2020	Chicken femoral artery (non-living model)	Femoral artery (diameter not specified)	8-0 nylon suture	Medical students (n=70; grouped as experienced >10 anastomoses vs. inexperienced <10)	End-to-end anastomosis (triangulation technique)	Microsurgical Anastomosis Rating Scale (MARS10, 0–10 score); patency	Patency tested by saline milking test; anastomosis cut longitudinally and photographed	MARS10 correlated with patency (r=0.73, p<0.0001); inexperienced group improved (4.6 → 6.77, p<0.0001); experienced group stable (7.47 → 7.86, NS)	Prior microsurgical experience → higher MARS10 scores; training → improved scores	Blinded 3 raters; inter-rater reliability good (p>0.05); intra-rater reliability confirmed at 3 months
12	Topalan et al., 2003	Rat (Sprague-Dawley, 250–300 g)	Femoral artery, 0.6–1.0 mm (mean 0.82 mm)	10-0 nylon (Ethilon, 75 μm needle), 8 sutures per anastomosis	Single surgeon (not learners)	End-to-end anastomosis with induced torsion (0°, 45°, 90°, 135°, 180°, 225°, 270°, 315°, 360°)	Patency at 1 h, 2 days, 7 days; histopathology	Patency checked by pulse, antegrade/retrograde refill, uplift test; re-exploration at 2 and 7 days	Patency rates high across groups (96.8% overall); thromboses: 5/144 at day 2, 2/144 at day 7; endothelial disruption seen at 135°–360° torsion; no significant histopathologic changes except endothelial integrity loss	Torsion degree did not significantly affect patency; veins more torsion-sensitive in other studies	N/A
13	Nasir et al., 2008	Rat (Wistar, 180–400 g)	Carotid artery (1.8 mm, 0.9–2.2 mm) and femoral artery (0.84 mm, 0.5–1.1 mm)	10-0 nylon with 75-mm needle	Single surgeon (not a learner study)	End-to-side (ETS) arterial anastomosis with purposeful back-wall stitch (PBWS at 30°, 60°, 90°)	Patency at 1 h and 24 h; histology	Patency tested by milking test at 1 h and 24 h; histology with toluidine blue	No significant difference in patency across PBWS locations (overall 89% @1 h, 84% @24 h); histology showed double-barrel lumen at PBWS site, minimal platelet aggregation	ETS PBWS did not significantly reduce patency; thrombosis more likely if thrombogenic material (adventitia) retained in lumen	Follow-up 24 h; all anastomoses by same surgeon
14	Mattox, 1980	Rat (live, adult female albino, 200–250 g)	Common carotid artery, 1.0–1.25 mm	10-0 nylon (Ethicon), interrupted sutures, long-tapered needle	Single microvascular surgeon (no learners)	End-to-end anastomosis	Patency rate (98%); scanning electron microscopy of intimal surface	Patency tested at 3–5 days with stripping technique (Hayhurst & O’Brien method)	Errors observed: oblique/unequal sutures, loose knots, partial-thickness sutures, inadvertent back-wall inclusion, exposed subintima, mural thrombi (2 vessels), microaneurysm from adventitia-only bite	Technical errors → mural thrombus, microaneurysm, reduced accuracy; most small subintimal exposures not thrombogenic	Follow-up 3–5 days; SEM analysis; histology of occluded vessels
15	Kim et al., 2020	Cryopreserved rat aorta (non-living)	Mean diameter 1.9 ± 0.18 mm	Not specified (standard microsurgical suture for rat aorta)	Undergraduate medical students (n=5), BST (PGY1–5, n=3), HST (PGY6–12, n=15), experts (n=2)	End-to-end anastomosis (biangulation and triangulation techniques)	End Product Intimal Assessment (EPIA) score (0–100); predictive validity	Patency checked by transection and microscopy at 19×; intimal surface imaged and measured (ImageJ); assessments on days 3 & 5	EPIA score improved (42.3 → 60, p=0.006); discriminated seniority (UG 36.8 vs. Expert 64.6, p=0.008)	Day 3 → Day 5 improvement; higher seniority → higher scores; tool validated for construct & predictive validity	Blinded assessor; inter-rater reliability excellent (ICC=0.93)
16	Schaverien et al., 2017	Clinical (human free flap cases) + rat model (live, femoral artery)	Human free flap arteries (clinical, various diameters not specified); rat femoral artery (lab)	Interrupted sutures with Acland clamps (0–180° technique in OR; double-approximating clamp in lab)	Microsurgery fellows (n=29; fully trained plastic surgeons in 1-year fellowship)	End-to-end arterial anastomosis	SAMS, mOSATS, UWOMSA global rating scales; time	Patency test performed at end of anastomosis in rat model (details not specified); intraoperative patency observed clinically	Errors: unequal stitch bites, wrong grasp/tissue damage, loose knot (OR); clamp reapplication, unequal bites, leaks/extra sutures (lab)	Performance correlated with speed (ρ=0.82), instrument handling (ρ=0.8), motion (ρ=0.78), operative flow; time inversely correlated with performance (ρ=−0.32, p=0.018)	Blinded raters; interrater reliability good (α=0.72); intrarater reliability excellent (ICC=0.84, κ=0.76)
17	Pafitanis et al., 2020	N/A (technical innovation report, no model used for validation)	Vessels illustrated: ulnar artery example (diameter not specified)	N/A (suture type not specified; technique applicable to interrupted/continuous microsutures)	N/A (not tested on learners; descriptive technique report)	End-to-end and end-to-side anastomosis, interrupted/continuous/multi-loop enhanced with “needle-splint”	Technical refinement described; no quantitative outcome tested	N/A	Described error prevention: reduces risk of back-wall stitch; improves eversion and apposition	Technique description only; compared to existing suturing methods in discussion	N/A
18	Carr et al., 2020	Chicken thigh (non-living)	Femoral vessel (diameter not specified)	8-0 Ethilon suture	Novices (n=6), specialist trainees (n=5), consultants (n=3)	End-to-end anastomosis (8 interrupted sutures, anterior + posterior walls)	Anastomosis Lapse Index (ALI); Time to Completion (TTC)	Patency checked by cutting vessel longitudinally and photographing intimal surface at 25×; ALI errors scored	ALI errors increased (3.32 → 4.86); TTC decreased (20.36 min → 17.87 min); error frequency types: backwall/sidewall catch, oblique stitches, tissue infoldment, strangulation, edge overlap, etc.	Cognitive distraction/external stress → faster but less accurate anastomoses (efficiency ↑, accuracy ↓); consultants less affected	Blinded 2 reviewers; ICC 0.71–0.88; randomized intervention (ORDIs)
19	Lombardo et al., 2015	Rat (Wistar-albino, 300–350 g)	Femoral artery, 0.9–1.1 mm	10-0 nylon, simple interrupted sutures	Single novice surgeon (no prior microsurgical experience)	End-to-end anastomosis (serial, up to 4 in a row on same vessel)	Patency after 10 min (serial test after each anastomosis)	Patency test (milking test) after 10 min for each anastomosis	Patency rate decreased with serial anastomoses: 96.6% (1), 63.3% (2), 36.6% (3), 18.3% (4); errors amplified with serial sutures	Novice performance improved gradually, plateau at end of training; serial model highlighted typical mistakes (twist, poor stitch distribution, trauma, stress)	Animal ethics approval (St. Anne University Hospital Brno)
20	Kim et al., 2016	Cryopreserved rat aorta	Mean diameter 1.9 ± 0.18 mm	8-0 nylon (Ethicon)	Medical students, basic surgical trainees (PGY1–5), higher surgical trainees (PGY6–10)	End-to-end anastomosis (triangulation vs. biangulation)	Patency; Anastomosis Lapse Index (ALI); interstitch distance variability	Patency tested by microscopic lumen inspection after vessel transection; intimal surface examined; days 3 & 5 outcomes	ALI errors (biangulation 4.6; triangulation 4.9; no significant difference); suture placement variability measured (triangulation shorter interstitch distance, p=0.001); patency improved day 3→5 (84%→95%, p=0.038)	Triangulation vs. biangulation → no significant difference in patency or errors; senior trainees had more uniform suture placement	Blinded examiner; prospective randomized controlled trial
21	Chacon et al., 2020	Synthetic models (weeks 1–5); live rat (weeks 6–7)	Carotid artery, jugular vein, femoral artery (rat, diameters not specified)	Expired 10-0 nylon suture	Plastic surgery residents (PGY level not specified; 5 participants)	End-to-end and end-to-side anastomoses (various, including carotid, jugular, femoral; also coupler-assisted)	Stanford Microsurgery and Resident Training (SMaRT) scale; Anastomosis Lapse Index (ALI); time	ALI: vessel opened after anastomosis, errors scored; time to completion measured (pre: 28 min → post: 24 min)	Error frequency reduced (ALI: 6.58 → 3.41, p=0.02); error types included partial thickness stitch, oblique stitches, unequal bites, wall catch, etc.	Training course improved SMaRT scores (24.5 → 36.1, p=0.005); ALI errors reduced; time decreased signif
22	Chadha et al., 2016	Rat (live, anesthetized)	Femoral artery (diameter not specified)	N/A (suture type not reported)	Trainees attending Northwick Park Microsurgery 5-day course (mixed levels, not specified)	End-to-end arterial anastomosis	Structured Assessment of Microsurgery Skills (SAMS) GRS score	Error list included in SAMS (judgment: patency test, bleeding control); patency test performed, but exact method/time not reported	Error frequency and domains (dexterity, visuospatial ability, operative flow, judgment); VR group showed no benefit, VA group significant improvement	Visual anastomosis (VA) mental rehearsal → higher SAMS scores vs. control & relaxation (p<0.001–0.026 across domains)	Blinded video raters; randomized controlled design
23	Nimmons et al., 2012	Chicken thigh (cadaveric)	Ischiatic artery, ~2.5–3 mm; smaller distal vessels also used	8-0 or 9-0 nylon suture	Residents (PGY1–5), fellows, surgical staff (otolaryngology; one neurosurgery fellow)	End-to-end (standard and back-wall-first methods)	OSATS Task-Specific Score (TSS), Global Rating Scale (GRS), task time	No live flow; lumen patency checked by cutting out sutured segment and showing lumen to camera	Error types assessed via task-specific checklist (needle handling, adventitia traction, bite size, knot tying, etc.)	Training level & microvascular experience → higher TSS/GRS scores and shorter task time; experience correlated logarithmically with task time	Two blinded raters; interrater reliability good (ICC 0.69–0.72); IRB approved
24	Lefevre et al., 2022	Rat (Wistar, 350–500 g)	Abdominal aorta, vena cava, carotid artery, jugular vein, femoral artery & vein, caudal artery; diameters 0.4–1.5 mm	Monofilament nylon 9-0, 10-0, 11-0, interrupted sutures	44 microsurgical trainees (residents and young surgeons, <40 yrs, various specialties)	End-to-end (88%) and end-to-side (12%) anastomoses	Patency at 3 min; technical mistakes score; dissection/clamping time	Patency tested 3 min after clamp removal (flow persistence confirmed by technician); vessel then cut and opened for inspection	Patency 41% overall (735/1792); errors: bad stitch distribution 53%, suboptimal edge distance 26%, transfixing stitches 22%, intimal flap 21%, intimal damage 14%; mean mistake score 1.95 → 0.5 over 7 months	Training duration (weeks) = only significant predictor of patency (p<0.001); technical mistakes independently associated with thrombosis (p<0.01); prior experience/seniority not predictive	Blinded dual expert raters; prospective observational study; follow-up survey at 3 yrs (42% of graduates perform anastomoses clinically)
25	Cuteanu et al., 2023	Rat (live, NPIMR curriculum; vessel diameters 2–3 mm for tissue models) + synthetic/3D models (early tasks)	Femoral artery & vein, carotid, jugular; 2–3 mm (rat); other synthetic/3D practice models	9-0 and 10-0 nylon sutures	155 participants (mainly senior residents 82%, some junior residents 12%, consultants 6%)	End-to-end, end-to-side, vein grafts, nerve repair, flap creation	Patency; Global Assessment Score (GAS); error frequency; CUSUM learning curve	Patency tested during course (standard assessment, not detailed); error scoring and GAS forms; CUSUM curves	Errors reduced with attempts (χ²=9.81, p=0.0017); proficiency in anastomosis reached after ~11 attempts; patency/symmetry improved; confidence ↑ 145%	Training duration and repetitions → improved proficiency; most skills applied clinically within 6 months; 42% used microsurgery regularly at 3 yrs	Blinded assessors; Kirkpatrick model evaluation (reaction, learning, behavior, long-term impact); ethics (Home Office license, UK)
26	Mattar TGM et al., 2021	Synthetic (rubber glove); chicken thigh; live rat femoral vessels	Rat femoral artery & vein; chicken thigh artery/vein & nerve; diameter N/A	Suture sizes 7-0 to 10-0; needle type N/A	13 hand surgery residents; 76 surgeons from other specialties	E-to-E arterial; E-to-E venous; arterial graft interposition; E-to-S (artery-to-vein); chicken artery/vein/nerve suturing	Structured Assessment of Microsurgery Skills (SAMS) scores (GRS + errors + summative rating)	Acland’s patency test; timing not reported	Error frequencies reported: inadequate knot technique 98.9%, suture rupture 98.9%, irregular bites 97.8%, vessel dissection 94.4%, inadequate pressure 93.3%, excessively wet field 92.1%, etc.	Associations: venous > arterial in rats (p=0.02); chicken thigh > rubber glove (p<0.01); rat artery ≈ chicken thigh (p=0.24); graft interposition > E-to-E venous; end-to-side ≈ graft (p=0.85); increasing trends for E-to-E artery and vein (p<0.01); no effect sizes reported	Single experienced instructor evaluator; no blinding or IRR; ethics approval by IOT-FMUSP IRB (Protocol 1116); no follow-up
27	Dave et al., 2022	Chicken wing (cadaveric)	Ulnar artery, mean 1.04 mm (range 0.80–1.20 mm)	10-0 nylon suture	Senior residents (M.Ch. Plastic & Reconstructive Surgery, 1st–3rd year)	End-to-end anastomosis	Structured Assessment of Microsurgery Skills (SAMS) modified GRS score; time	Saline infusion patency test across anastomosis; exact time not specified	Error frequency (mean errors: 6.75 → 4.79; p=0.012); error types (loss of view, unequal stitch bites, etc.)	Training program → improvement in GRS scores (33.46 → 41.42, p=0.002); number of errors reduced; time not significantly improved	Blinded raters; inter-rater reliability excellent (Cronbach’s α = 0.906)
28	Satterwhite et al., 2014	Simulation models: latex glove, penrose drain, chicken foot dorsal vessel	Chicken foot dorsal vessel (~0.5–1 mm, not specified precisely)	10-0 nylon, 3 interrupted sutures	Plastic surgery residents (PGY1–6; n=17)	End-to-end anastomosis (chicken foot); simulated sutures on glove/penrose	Stanford Microsurgery and Resident Training (SMaRT) scale (9-item GRS); written test; confidence rating	No formal flow/patency test (chicken foot model used structurally; saline injection suggested but not applied here)	Errors captured within SMaRT domains: instrument handling, tissue respect, efficiency, suture/knot technique, final product, flow, overall performance	Experience, confidence, written test scores, and access to online curriculum → higher SMaRT scores; junior residents with online access improved more (0.7 vs. 0.2, p<0.001)	Blinded expert raters; inter-rater reliability high (no significant differences); randomized access to online curriculum; validated web-based GRS tool
29	Decherd & Calhoun, 2003	Rat (adult male Sprague–Dawley)	Femoral artery, ~0.9–1.1 mm (length ~10.8 mm)	10-0 nylon, 8–9 interrupted stitches on 100 µm needle	Single surgeon (investigator, not learner-level comparison)	End-to-end anastomosis with varying arterial resections (0, 1, 2, 3 mm; up to 20–30% vessel length)	Patency at 6–7 days	Patency tested by empty-and-refill test on day 6–7	All anastomoses patent with <20% vessel resected; 3/4 failed at 3 mm resection (~30% length); pseudoaneurysms observed under extreme tension	Moderate tension tolerated; failure only after elastic reserve exceeded (>20% resection); vessel extensibility curve showed breakpoint for extreme tension	Animal ethics compliance; presented at American Academy of Facial Plastic & Reconstructive Surgery 2001
30	Levi et al., 2020	Rat (Sprague–Dawley, n=15)	Femoral artery (arterial end) to femoral vein (venous side); diameter not specified	10-0 nylon, 135° tapered needle (Surgical Specialties Corp.)	Single surgical team (not specified as learners; training model study)	End-to-side (arterial end-to-venous side, AEVS)	Patency at 0, 2, 4 h; blood flow (transit-time ultrasound)	Patency verified at 0, 2, 4 h with oxygenated–deoxygenated color test and transit-time ultrasound flowmetry	All anastomoses patent at 0, 2, 4 h; blood flow proximal/distal measured; torsion (0°, 90°, 180°) did not affect early patency	Torsion up to 180° tolerated without patency loss in rat AEVS; contrasts with clinical ETS failures due to torsion	Animal ethics approval (IACUC Columbia); nonsurvival surgery; funded by Orthopedic Scientific Research Foundation
31	Harb et al., 2018	Rat (Sprague–Dawley, n=25, mean 414 g)	Femoral artery with interpositional vein graft (superficial epigastric vein, ~1 mm diameter)	10-0 nylon, 135° taper needle (Surgical Specialties Corp.)	Single surgical team (training model; not learner-level comparison)	End-to-end arterial repair with interpositional vein graft (torsion 0°, 45°, 90°, 135°, 180°)	Patency at 2 h and 24 h; blood flow (transit-time ultrasound); empty-and-refill test	Patency verified 2 h and 24 h with transit-time ultrasound and empty-and-refill test	All grafts patent at 2 h and 24 h; blood flow rates not significantly affected by torsion (0° 0.37 vs. 180° 0.29 mL/min at 2 h; 0° 0.94 vs. 180° 0.89 mL/min at 24 h)	Torsion up to 180° did not affect early vein graft patency in rat model; torsion may disperse to arterial ends, reducing kinking	Animal ethics approval (IACUC Columbia); Orthopedic Scientific Research Foundation funding
32	Nasir et al., 2005	Rat (Wistar, 180–400 g)	Carotid artery (1.8 mm, range 0.9–2.2 mm) and femoral artery (0.84 mm, range 0.5–1.1 mm)	10-0 nylon, 75 µm needle, 12 interrupted stitches	Single surgeon (not a learner study)	End-to-end anastomosis with purposeful back-wall stitch (PBWS at 30°, 60°, 90°); controls without PBWS	Patency at 1 h and 24 h; histology	Patency tested by milking test at 1 h and 24 h; histology (toluidine blue, light microscopy)	Femoral arteries more thrombosis-prone than carotid; at 24 h: femoral patency 14/28 vs. carotid 24/28 (p<0.05); 90° PBWS significantly reduced patency (OR 0.058, 95% CI 0.006–0.571); histology: intact juxtaposed endothelia, platelet aggregation, leukocyte infiltration	PBWS effect dependent on vessel caliber and stitch location; 90° central stitch most deleterious; delayed thrombosis beyond 1 h observed	Animal care guidelines; same surgeon performed all anastomoses
33	Pignatti et al., 2004	Rat (female Wistar, 185–400 g)	Femoral vein, ~1.5 mm diameter	10-0 nylon, 75 µm needle, interrupted sutures + one additional through-and-through stitch	Single surgeon (not learner-level study)	End-to-end venous anastomosis with added two-wall stitch (TWS)	Patency at 0, 5, 20, 60 min and 24 h	Patency tested by milking test at multiple times; vessel cut distal to anastomosis at 24 h for confirmation	No significant difference between normal and TWS groups: 24 h patency 10/13 (normal) vs. 11/13 (TWS); failure ~20% in both; obstruction at 24 h matched with earlier failures	Occasional two-wall stitch did not significantly reduce vein patency; turbulence minor; endothelial activation mild only	Histology and TEM: patent vessels intact, mild endothelial activation, modest platelet adhesion; animal ethics approved (Italy)
34	Zheng et al., 2020	Rat (Sprague–Dawley, n=12, 365–410 g)	Femoral artery, mean diameter 0.81 mm	10-0 nylon, 135° taper, 70 µm needle (Surgical Specialties Corp.)	Single surgeon (not learner-level comparison)	End-to-end arterial anastomosis with different suture bite sizes (LL, LS, SL, SS)	Patency at 5 days; blood flow rates (2 h, 24 h, 48 h, 5 d); anastomosis time	Patency tested by empty-and-refill test; blood flow measured by transit-time ultrasound flowmeter	All 24 anastomoses (100%) patent at 5 days; no difference in blood flow across groups; large bites (LL) took longer (41.6 min vs. SS 25.5 min, p<0.05); histology: endothelial loss, intimal inflammation, necrosis (similar across groups)	Large/uneven bites did not affect early patency; clinical competence still requires small, uniform bites; large bites acceptable in training context	Animal ethics approval (IACUC Columbia); Surgical Specialties Corp. grant support

## Sheet: Guide
Column	How to fill / examples
Author/Year	First author surname + year, e.g., Izquierdo 1998
Training model(s) (rat/chicken/synthetic/human/etc.)	List all that apply (comma-separated)
Vessel type & diameter (mm)	Artery/Vein, inner diameter in mm, e.g., Vein 1.0
Thread/needle type	Suture material & size, needle size, e.g., 10-0 nylon, 50 µm needle
Learner level	Student / Resident / Fellow / Surgeon; Animal lab staff, etc.
Technique (E-to-E, E-to-S, etc.)	End-to-end, end-to-side, etc.
Main outcome (ALI/MARS10/patency & time)	Specify instrument and time, e.g., MARS10 (immediate); Patency (2 h)
Patency/flow test method & time (milking/angiography/dye/flowmeter; exact time)	e.g., Milking test (30 min), Angiography (2 h)
Other outcomes (error frequency/severity)	Counts or severities of specific error types
Association tested & effect metric (Item 19)	Describe link tested and metric, e.g., 270 deg twist -> patency @2h; OR=...; r=...; or 'direction only'
Other items (rater blinding, IRR, follow-up)	Yes/No for blinding, IRR (ICC/kappa), and any follow-up time
ECC (tier)	High / Moderate / Low
EOAC (tier or N/A)	Strong / Moderate / Weak / N/A
